# Supplementary material for: Benevolent Leadership and Team Creative Performance: Creative Self-Efficacy and Openness to Experience
Source: Front Psychol. 2022 Jan 21;12:745991. doi: 10.3389/fpsyg.2021.745991 (PMC8814604; doi:10.3389/fpsyg.2021.745991)
Supplement: Supplementary file 1 [file Data_Sheet_1.xls]

## Sheet: Sheet1
type	size	year	level	benevolent leadership	creative self-efficacy	team creative performance	Team-mean-level of openness	Team variance on openness
0	37	3	4	3.84	3.62	4.5	3.46	1.17
1	64	3	2	3.74	3.67	3.88	3.6	1.15
0	5	1	5	3.33	2.81	3.83	3.35	1.25
0	15	1	4	3.14	3.81	3.39	3	1.43
0	4	1	4	3.16	3.87	3.65	3.43	1.23
0	4	1	5	3.42	3.13	4.25	3.3	1.41
0	8	1	2	3.57	2.92	3.38	3.5	1.16
0	28	1	3	3.58	3.53	4.05	3.25	1.34
1	6	1	2	3.95	4	4.75	3.06	1.13
0	6	1	4	5	2.83	2.75	3.56	1.1
0	5	1	1	2.32	3.33	3.13	3.13	1.08
0	4	1	5	3.09	3.17	3.63	2.88	1.09
0	27	2	4	3.74	3.7	4.44	3.82	1.2
1	32	2	3	3.32	3	3.78	3.63	1.3
1	35	2	2	2.55	2.33	3	3.31	1.27
1	42	2	3	3.42	3.41	3.61	3.25	1.17
0	25	2	4	3.29	2.87	3.35	3.08	1.3
1	48	3	3	2.94	3.33	3.25	3.05	1.3
1	24	3	4	3.51	3.32	4.16	3.48	1.3
1	12	3	2	2.87	3.23	3.45	3.84	1.22
1	39	3	3	3.72	2.52	3.94	3.31	1.28
0	11	3	1	4.24	3.33	3.33	3.08	1.45
0	23	3	5	4.18	2.33	4.17	3.5	1.05
1	26	3	3	3.11	3.67	2.88	2.72	1.39
1	26	3	4	3.57	3.75	3.19	3.47	1.26
0	24	3	5	4.59	2.5	4.13	3.5	1.07
0	27	4	1	4.09	4.5	4.5	3.88	1.06
0	5	4	4	3.91	3	4.13	3.25	1.39
1	10	4	4	3.85	4	4	3	1.31
1	10	4	3	2.89	3.75	3	3.5	1.17
1	46	4	2	3.52	4.78	4.25	3.29	1.18
1	19	4	1	4.24	4.33	5	3.92	1.27
1	7	3	4	2.3	2.33	3.31	3.28	1.23
1	9	3	4	3.39	2.83	3.44	3.56	1.28
1	32	3	4	3.05	3.17	3.75	3	1.71
1	3	2	4	2.68	2.83	3.13	3.56	1.03
1	20	4	3	4.05	4.83	3.5	2.63	1.33
1	26	3	4	2.95	3.08	3.63	3.31	1.42
1	19	3	4	3.61	3.42	3.38	3.44	1.14
1	23	3	3	3.05	4.33	4.13	3.56	1.24
1	7	3	4	3.11	2.67	4.19	3.22	1.05
0	7	2	4	2.75	3.17	3.63	3.59	1.3
1	13	3	4	3.27	3.33	4.75	3.75	1.19
1	7	3	4	2.24	2.78	2.67	3.29	1.27
1	4	1	4	3	2.67	3.88	3.5	1.35
1	4	3	4	3.33	2.33	3.25	3.67	1.33
1	7	3	4	4.27	3.33	4	3.31	1.24
1	11	3	4	3.18	3.5	4.88	3.69	1.1
1	6	1	4	3	2.5	3.25	3.69	1.23
1	60	3	2	2.91	2.89	3.33	3.33	1.4
1	11	2	4	3.06	3.56	3.83	3.04	1.13
0	52	3	1	2.91	2.67	2.92	3.5	1.09
1	24	4	2	5.36	4	5	3.31	1.11
0	5	1	5	3.21	3.33	4.5	3.29	1.08
1	12	3	3	3.62	3.07	3.9	3.28	1.11
0	6	3	4	3.36	2.92	3.75	3.41	1.32
0	21	4	3	3.41	3	3.56	3.19	1.17
1	12	3	4	2.98	2.75	3	3.72	1.12
